# Supplementary material for: Do Multimodal Vision-Language Models Enhance the Medical Diagnostic Process? A Systematic Review
Source: Healthcare (Basel). 2026 Jun 26;14(13):1877. doi: 10.3390/healthcare14131877 (PMC13361721; doi:10.3390/healthcare14131877)
Supplement: Supplementary file 1 [file healthcare-14-01877-s001.zip]

Archive with 1 entries (1 files):
- healthcare-4360275-supplementary.pdf
